# Supplementary material for: Novel Schiff Base Derived from Amino Pyrene: Synthesis, Characterization, Crystal Structure Determination, and Anticancer Applications of the Ligand and Its Metal Complexes
Source: Molecules. 2023 Oct 30;28(21):7352. doi: 10.3390/molecules28217352 (PMC10648749; doi:10.3390/molecules28217352)
Supplement: Supplementary file 1 [file molecules-28-07352-s001.zip]

Archive with 1 entries (1 files):
- molecules-2671403-supplementary.pdf
